# Supplementary material for: Virulence and Draft Genome Sequence Overview of Multiple Strains of the Swine Pathogen Haemophilus parasuis
Source: PLoS One. 2014 Aug 19;9(8):e103787. doi: 10.1371/journal.pone.0103787 (PMC4138102; doi:10.1371/journal.pone.0103787)
Supplement: File S1 — This file contains Table S1, Table S2, and Table S3. Table S1. H. parasuis genome assembly statistics summary. Table S2. Similarity of draft genome CDS sequences to H. parasuis SH0165 metabolic genes. Table S3. Genome comparison of strains Nagasaki and D74 listing individual coding sequences present in only one of the two strains or divergent between the two. (XLSX) [file pone.0103787.s001.xlsx]

## Sheet: Table S1
Table S1. H. parasuis genome assembly statistics summary.
Strain	Nagasaki	SW114	MN-H	12939	29755	84-15995	H465	D74	174	SW140
Total Reads	30848151	18906482	28213453	21975206	36219053	2952561	15761593	15570579	25549575	15227504
Matched Reads	18742953	12745173	20391745	13828800	28073208	1821105	12901170	9120454	20615321	11679940
Unmatched Reads	12105198	6161309	7821708	8146406	8145845	1131456	2860423	6450125	4934254	3547564
Assembled Sequences	117	120	108	113	123	101	127	90	81	89
Average Sequence Length	18833	16234	16492	17561	12461	20860	11973	24870	17063	15989
Minimum Sequence Length	517	472	622	794	571	626	573	947	753	734
Maximum Sequence Length	200564	359129	263816	187923	118084	328203	217864	354703	156122	372082
N50 Length	48338	51633	58181	39458	36995	55914	31982	88419	44354	44575
Contig Merge Sequences	78	98	82	76	96	73	94	68	63	77
Contig Merge Average Sequence Length	27930	19781	21476	25697	15760	28641	15941	32787	21743	18356
Contig Merge Minimum Sequence Length	854	991	622	956	787	973	946	947	753	976
Contig Merge Maximum Sequence Length	200564	359129	263816	265427	166389	328203	217864	410843	168884	372082
Contig Merge N50 Length	69670	83504	68488	48588	52793	59326	46667	147970	48645	84269
Average Coverage	1205	603	1122	770	1368	100	1218	424	1052	707
Number of Covered Bases	2189810	1940827	1769257	1971784	1525425	2099710	1507500	2230078	1375277	1419778

## Sheet: Table S2
Table S2. Similarity of draft genome CDS sequences to H. parasuis SH0165 metabolic genes.*
H. parasuis SH0165	Name	Function	Length (AA)	H. parasuis Nagasaki	Identity %	Match/Query Length	H. parasuis MN-H	Identity %	Match/Query Length	H. parasuis 12939	Identity %	Match/Query Length	H. parasuis 29755	Identity %	Match/Query Length	H. parasuis 84-15995	Identity %	Match/Query Length	H. parasuis SW140	Identity %	Match/Query Length	H. parasuis SW114	Identity %	Match/Query Length	H. parasuis H465	Identity %	Match/Query Length	H. parasuis D74	Identity %	Match/Query Length	H. parasuis 174	Identity %	Match/Query Length
Glycolysis
HAPS_0001	gapA	glyceraldehyde-3-phosphate dehydrogenase	339	HPSNAG_2310	99.7	0.997	HPSMNH_1390	99.41	1	-	-	-	HPS_1625	99.71	1	HPS8415995_1998	99.7	0.997	HPSSW140_1491	99.71	1	HPSSW114_1925	99.71	1	HPSH465_1575	99.12	1	HPSD74_2219	100	1	-	-	-
HAPS_0717	pckA	phosphoenolpyruvate carboxykinase	536	HPSNAG_0688	99.44	1	HPSMNH_0504	99.81	1	HPS12939_0376	99.63	1	-	-	-	HPS8415995_0785	100	1	HPSSW140_0740	99.81	1	HPSSW114_1323	99.81	1	HPSH465_1411	100	1	HPSD74_0093	99.63	1	HPS174_0654	100	1
HAPS_0971	gpmA	2,3-bisphosphoglycerate-dependent phosphoglycerate mutase	227	HPSNAG_2320	100	1	-	-	-	HPS12939_0453	100	1	HPS_0699	100	1	HPS8415995_0992	100	1	HPSSW140_0873	100	1	HPSSW114_0170	25.64	0.859	HPSH465_0672	99.12	1	HPSD74_1445	100	1	HPS174_0194	25.49	0.899
HAPS_1175	pgi	glucose-6-phosphate isomerase	547	HPSNAG_1067	100	1	HPSMNH_0841	97.62	1	HPS12939_1007	98.17	1	-	-	-	HPS8415995_1237	99.82	1	-	-	-	-	-	-	HPSH465_0824	97.62	1	HPSD74_1192	97.99	1	-	-	-
HAPS_1200	fbp	fructose-1,6-bisphosphatase	333	HPSNAG_1094	99.1	1	HPSMNH_0876	99.1	1	HPS12939_1029	99.4	1	-	-	-	HPS8415995_1263	99.7	1	HPSSW140_0953	99.4	1	-	-	-	HPSH465_0851	99.4	1	HPSD74_1166	99.4	1	-	-	-
HAPS_1688	rbsK2	aminoimidazole riboside kinase	307	HPSNAG_0907	99.02	1	HPSMNH_1577	98.05	1	HPS12939_1625	98.37	1	HPS_1567	28.57	0.935	HPS8415995_0255	99.35	1	HPSSW140_1211	98.37	1	HPSSW114_0867	99.02	1	HPSH465_1104	35.8	0.264	HPSD74_1719	98.66	0.485	HPS174_1238	99.02	1
HAPS_1747	tpiA	triosephosphate isomerase	263	HPSNAG_1840	99.24	1	HPSMNH_1289	99.5	0.76	HPS12939_0618	99.24	1	HPS_1225	100	0.224	HPS8415995_1823	99.62	1	HPSSW140_1465	99.24	1	HPSSW114_1525	98.86	1	HPSH465_1212	99.24	1	HPSD74_0700	98.86	1	HPS174_1092	100	0.19
HAPS_2131	pgk	phosphoglycerate kinase	337	HPSNAG_2107	99.41	1	HPSMNH_1608	99.07	0.958	HPS12939_1824	99.11	0.997	HPS_1403	99.11	0.997	HPS8415995_2071	99.11	1	HPSSW140_1284	98.81	0.997	HPSSW114_1840	98.21	0.997	-	-	-	HPSD74_1941	99.11	0.997	-	-	-
HAPS_2132	fba	fructose bisphosphate aldolase	359	HPSNAG_2108	100	1	HPSMNH_1610	98.89	1	HPS12939_1825	98.89	1	HPS_1404	98.89	1	HPS8415995_2072	100	1	HPSSW140_1285	99.16	1	HPSSW114_1841	99.38	0.905	-	-	-	HPSD74_1942	99.16	1	HPS174_1245	100	0.136
HAPS_2182	pykA	pyruvate kinase	479	HPSNAG_2191	99.58	1	HPSMNH_1732	97.7	1	HPS12939_1858	97.42	0.973	HPS_1457	98.33	1	HPS8415995_2125	99.57	0.973	HPSSW140_1340	97.49	1	HPSSW114_1468	97.64	0.973	HPSH465_1366	97.64	0.973	HPSD74_2081	97.49	1	HPS174_1288	99.58	1
HAPS_2188	pfkA	6-phosphofructokinase I	321	HPSNAG_2197	100	1	HPSMNH_1738	99.69	1	HPS12939_1864	100	1	HPS_1463	99.69	1	HPS8415995_2131	99.38	1	HPSSW140_1346	99.38	1	HPSSW114_1474	99.07	1	HPSH465_1372	99.69	1	HPSD74_2087	99.07	1	HPS174_1294	100	1
HAPS_2235	eno	phosphopyruvate hydratase/enolase	436	HPSNAG_2244	99.77	1	HPSMNH_1788	99.77	1	HPS12939_1913	99.54	1	HPS_1535	99.77	1	HPS8415995_2178	99.77	1	HPSSW140_1397	99.77	1	HPSSW114_1866	99.35	0.351	HPSH465_1473	99.77	1	HPSD74_2138	99.54	1	HPS174_1345	99.54	1
TCA cycle
HAPS_0005	frdA	fumarate reductase (anaerobic) catalytic and NAD/flavoprotein subunit	594	HPSNAG_2163	98.99	1	HPSMNH_0194	99.33	1	HPS12939_1971	99.33	1	HPS_0005	99.33	1	HPS8415995_0215	99.33	1	HPSSW140_0003	98.82	1	HPSSW114_1929	98.82	1	HPSH465_1568	98.82	1	HPSD74_2223	98.82	1	HPS174_0004	97.64	0.357
HAPS_0006	frdB	fumarate reductase (anaerobic), Fe-S subunit	256	HPSNAG_2162	99.61	1	HPSMNH_0193	99.22	1	HPS12939_1970	99.22	1	HPS_0006	99.61	1	HPS8415995_0214	99.22	1	HPSSW140_0004	98.83	1	HPSSW114_1930	99.22	1	HPSH465_1567	99.2	0.977	HPSD74_2224	99.22	1	-	-	-
HAPS_0007	frdC	fumarate reductase (anaerobic), membrane anchor subunit C	130	HPSNAG_2161	96.15	1	HPSMNH_0192	88.55	1	HPS12939_1969	88.55	1	HPS_0007	96.92	1	HPS8415995_0213	88.55	1	HPSSW140_0005	88.55	1	HPSSW114_1931	88.55	1	HPSH465_1566	88.55	1	HPSD74_2225	88.55	1	-	-	-
HAPS_0008	frdD	fumarate reductase (anaerobic), membrane anchor subunit D	114	HPSNAG_2160	97.37	1	HPSMNH_0191	99.12	1	HPS12939_1968	99.12	1	HPS_0008	97.37	1	HPS8415995_0212	99.12	1	HPSSW140_0006	97.37	1	HPSSW114_1932	99.12	1	HPSH465_1565	99.12	1	HPSD74_2226	99.12	1	-	-	-
HAPS_0357	ppc	phosphoenolpyruvate carboxylase	879	HPSNAG_0328	99.32	1	-	-	-	-	-	-	-	-	-	HPS8415995_0461	99.54	1	-	-	-	HPSSW114_0175	99.54	1	HPSH465_0443	99.42	0.985	HPSD74_0399	99.54	1	HPS174_0198	99.3	0.98
HAPS_0653	kgd	alpha-ketoglutarate decarboxylase	935	HPSNAG_0622	99.25	0.999	HPSMNH_0399	99.56	0.725	HPS12939_0288	100	0.999	HPS_0549	98.55	0.074	HPS8415995_0690	99.68	0.999	HPSSW140_0678	100	1	HPSSW114_0486	100	1	HPSH465_0559	99.36	1	HPSD74_0790	100	1	HPS174_0509	99.89	1
HAPS_0655	sucB	dihydrolipoyllysine-residue succinyltransferase component of 2-oxoglutarate dehydrogenase complex (E2)	405	HPSNAG_0623	99.51	1	HPSMNH_0402	100	1	HPS12939_0290	100	1	HPS_0550	99.75	1	HPS8415995_0691	99.51	1	HPSSW140_0680	100	1	HPSSW114_0488	99.75	1	HPSH465_0560	100	1	HPSD74_0792	99.51	1	HPS174_0507	100	1
HAPS_0656	sucC	succinyl-CoA synthetase subunit beta	388	HPSNAG_0624	99.48	1	HPSMNH_0403	99.74	1	HPS12939_0291	99.23	1	-	-	-	HPS8415995_0692	99.48	1	HPSSW140_0681	99.48	1	HPSSW114_0489	99.74	1	HPSH465_0561	99.48	1	HPSD74_0793	100	0.825	HPS174_0506	99.74	1
HAPS_0657	sucD	succinyl-CoA synthetase alpha chain	290	HPSNAG_0625	99.31	1	HPSMNH_0404	98.28	1	HPS12939_0292	97.59	1	-	-	-	HPS8415995_0693	99.31	1	HPSSW140_0682	97.59	1	HPSSW114_0490	98.62	1	HPSH465_0562	98.28	1	HPSD74_0794	97.93	1	HPS174_0505	98.28	1
HAPS_0981	mdh	malate dehydrogenase	314	-	-	-	-	-	-	HPS12939_0463	98.09	1	HPS_0709	98.73	1	HPS8415995_1003	98.09	1	HPSSW140_0883	98.09	1	HPSSW114_0554	98.41	1	HPSH465_0695	98.09	1	-	-	-	-	-	-
HAPS_1602	fumC	fumarate hydratase	464	HPSNAG_1490	100	1	HPSMNH_1586	99.78	1	HPS12939_0586	99.78	1	HPS_1104	99.78	1	HPS8415995_1565	100	0.981	HPSSW140_1031	99.35	1	HPSSW114_1776	99.35	1	HPSH465_1117	99.68	0.672	HPSD74_1670	42.48	0.989	HPS174_0665	25.89	0.483
HAPS_2176	sfcA	malic enzyme	755	HPSNAG_2185	99.87	1	HPSMNH_1726	100	1	HPS12939_1852	100	1	HPS_1451	99.87	1	HPS8415995_2119	99.87	1	HPSSW140_1334	99.87	1	HPSSW114_1462	99.87	1	HPSH465_1360	100	0.438	HPSD74_2075	99.87	1	HPS174_1282	100	1
HAPS_2276	icd	isocitrate dehydrogenase (NADP(+))	415	HPSNAG_2285	99.52	1	-	-	-	HPS12939_1986	99.52	1	HPS_1596	99.52	1	HPS8415995_2219	99.52	1	HPSSW140_0032	26.56	0.925	HPSSW114_1902	99.76	1	HPSH465_1516	99.52	1	HPSD74_2195	99.76	1	HPS174_1387	99.52	1
HAPS_2277	acnB	bifunctional aconitate hydratase 2/2-methylisocitrate dehydratase	867	HPSNAG_2286	99.65	1	HPSMNH_0112	22.79	0.43	HPS12939_1987	99.65	1	HPS_1597	99.65	1	HPS8415995_2220	99.77	1	-	-	-	HPSSW114_1903	99.65	1	HPSH465_1517	100	1	HPSD74_2196	99.65	1	HPS174_1388	99.42	1
HAPS_2278	gltA	type II citrate synthase	426	HPSNAG_2287	99.77	1	-	-	-	HPS12939_1988	99.77	1	HPS_1598	100	1	HPS8415995_2221	100	1	-	-	-	HPSSW114_1904	99.77	1	HPSH465_1518	100	1	HPSD74_2197	100	1	HPS174_1389	99.77	1
Pentose phosphate pathway
HAPS_0833	gnd	6-phosphogluconate dehydrogenase	484	HPSNAG_0818	99.59	1	HPSMNH_0659	98.97	1	HPS12939_0436	98.76	1	HPS_1244	27.42	0.384	HPS8415995_1084	99.59	1	HPSSW140_0471	98.55	1	HPSSW114_0882	99.17	1	HPSH465_0743	99.79	1	HPSD74_1141	99.17	1	HPS174_0671	98.55	1
HAPS_0837	devB	6-phosphogluconolactonase	232	HPSNAG_0825	97.84	1	HPSMNH_0664	93.1	1	HPS12939_0443	93.53	1	HPS_0594	96.55	1	HPS8415995_1080	97.84	1	HPSSW140_0476	93.53	1	HPSSW114_0876	92.24	1	HPSH465_0738	93.1	1	HPSD74_1135	92.24	1	HPS174_0551	26.56	0.552
HAPS_0838	zwf	glucose-6-phosphate 1-dehydrogenase	494	HPSNAG_0826	100	1	HPSMNH_0665	100	1	HPS12939_0444	99.6	1	HPS_0595	100	0.225	HPS8415995_1079	100	1	HPSSW140_0477	99.6	1	HPSSW114_0875	99.6	1	HPSH465_0737	99.39	1	HPSD74_1134	99.39	1	-	-	-
HAPS_0975	tktA	transketolase	668	HPSNAG_0493	27.47	0.349	HPSMNH_0343	27.35	0.35	HPS12939_0457	98.65	1	HPS_0703	99.7	1	HPS8415995_0997	99.7	1	HPSSW140_0877	98.65	1	HPSSW114_0548	98.95	1	HPSH465_0689	98.65	1	HPSD74_1440	98.8	1	HPS174_0073	21.31	0.274
HAPS_1036	talB	transaldolase B	316	HPSNAG_0933	99.68	1	HPSMNH_0756	99.05	1	HPS12939_0542	98.73	1	HPS_0744	99.05	1	HPS8415995_0301	100	1	-	-	-	HPSSW114_0617	99.05	1	-	-	-	HPSD74_1233	99.05	1	HPS174_0731	98.73	1
HAPS_1044	rpiA	ribose-5-phosphate isomerase A	219	HPSNAG_0941	99.09	1	HPSMNH_0764	100	1	HPS12939_0550	99.54	1	HPS_0752	99.09	1	HPS8415995_0293	98.63	1	-	-	-	HPSSW114_0625	100	1	-	-	-	HPSD74_1241	100	1	HPS174_0739	99.54	1
HAPS_1221	deoC	deoxyribose-phosphate aldolase	259	HPSNAG_1115	98.84	1	HPSMNH_0896	98.84	1	HPS12939_1049	98.46	1	HPS_0828	99.23	1	HPS8415995_1283	98.46	1	HPSSW140_0973	99.23	1	HPSSW114_0747	100	1	-	-	-	HPSD74_1145	100	1	-	-	-
HAPS_1633	rbsK1	ribokinase	307	HPSNAG_1626	98.68	0.99	HPSMNH_1697	100	1	HPS12939_1554	99.02	1	HPS_1567	99.35	1	HPS8415995_0255	28.57	0.935	HPSSW140_1211	28.22	0.935	HPSSW114_0867	28.22	0.935	HPSH465_1400	22.9	0.853	HPSD74_1149	25.62	0.915	HPS174_1238	28.22	0.935
HAPS_1788	gntK	gluconate kinase	171	-	-	-	HPSMNH_1307	97.66	1	HPS12939_1686	97.66	1	HPS_1232	98.25	1	-	-	-	HPSSW140_1091	97.66	1	HPSSW114_1602	98.83	1	HPSH465_0355	97.66	1	HPSD74_1770	98.83	1	HPS174_1098	97.08	1
HAPS_1800	rpe	ribulose-phosphate 3-epimerase	224	HPSNAG_1583	99.11	1	HPSMNH_1120	99.11	1	HPS12939_1696	99.11	1	-	-	-	HPS8415995_1843	99.55	1	HPSSW140_1101	99.11	1	HPSSW114_1613	99.11	1	HPSH465_0365	98.66	1	HPSD74_1780	99.11	1	HPS174_1108	99.11	1
HAPS_2039	prsA	ribose-phosphate pyrophosphokinase	316	HPSNAG_2024	100	1	HPSMNH_1555	100	1	HPS12939_1804	100	0.171	HPS_1374	100	0.753	HPS8415995_1961	100	1	HPSSW140_1189	100	1	HPSSW114_0843	100	1	HPSH465_1341	100	1	HPSD74_1910	100	1	HPS174_1215	99.68	1
Fermentation
HAPS_0155	pflB	pyruvate-formate lyase	774	HPSNAG_0131	99.35	1	HPSMNH_0066	99.35	1	HPS12939_1382	99.35	1	HPS_0157	99.22	1	HPS8415995_0129	99.48	1	HPSSW140_0411	81.97	0.079	HPSSW114_0006	99.35	1	HPSH465_0150	99.35	1	HPSD74_0176	99.35	1	HPS174_0944	81.97	0.079
HAPS_0156	pflA	pyruvate formate lyase-activating enzyme 1	246	HPSNAG_0132	99.59	1	HPSMNH_0067	100	1	HPS12939_1383	99.59	1	HPS_0158	100	0.228	HPS8415995_0130	99.59	1	HPSSW140_0937	27.72	0.411	HPSSW114_0007	100	1	HPSH465_0151	100	1	HPSD74_0177	100	1	-	-	-
HAPS_1659	-	NADP-dependent dehydrogenase	249	HPSNAG_2061	99.6	1	HPSMNH_0826	26.92	0.94	HPS12939_1573	99.41	0.683	HPS_1205	99.2	1	HPS8415995_0324	26.92	0.94	HPSSW140_0925	26.92	0.94	HPSSW114_1422	99.6	1	HPSH465_1153	99.6	1	HPSD74_1011	99.6	1	-	-	-
HAPS_1875	dld	D-lactate dehydrogenase	564	HPSNAG_1085	99.75	0.706	-	-	-	-	-	-	-	-	-	-	-	-	-	-	-	HPSSW114_1701	99.24	0.697	HPSH465_1273	99.27	0.977	HPSD74_1847	98.94	1	-	-	-
HAPS_2117	ldhA	D-lactate dehydrogenase	329	HPSNAG_0729	29.59	0.894	HPSMNH_1595	94.38	0.757	HPS12939_1811	94.78	0.757	HPS_1389	99.7	1	HPS8415995_2057	99.7	1	HPSSW140_1271	95.21	0.444	HPSSW114_1830	95.76	0.717	-	-	-	HPSD74_1929	91.49	1	HPS174_0738	25.38	0.79
Pyruvate dehydrogenase
HAPS_0490	lpdA	dihydrolipoamide dehydrogenase	474	HPSNAG_0491	99.79	1	HPSMNH_0340	99.58	1	HPS12939_0223	99.79	1	HPS_0454	99.79	1	HPS8415995_0533	99.79	1	HPSSW140_0351	99.79	1	HPSSW114_0340	99.79	1	HPSH465_0991	26.54	0.962	HPSD74_0592	99.79	1	HPS174_0367	98.45	0.272
HAPS_0491	aceF	dihydrolipoamide acetyltransferase	541	HPSNAG_0492	99.45	1	HPSMNH_0402	31	0.817	HPS12939_0224	97.04	1	HPS_0455	99.45	1	HPS8415995_0534	98.71	1	HPSSW140_0352	91.28	0.996	HPSSW114_0341	90.72	0.996	HPSH465_0560	31	0.817	HPSD74_0593	90.72	0.996	HPS174_0507	31	0.817
HAPS_0492	aceE	pyruvate dehydrogenase subunit E1	885	HPSNAG_0493	98.76	1	HPSMNH_0343	98.42	1	HPS12939_0225	99.89	1	HPS_0456	98.76	1	HPS8415995_0535	99.1	1	HPSSW140_0353	99.1	1	HPSSW114_0342	99.32	0.997	HPSH465_0689	27.9	0.263	HPSD74_0594	99.32	0.997	-	-	-
ATP-proton motive force interconversion
HAPS_1619	atpI	ATP synthase subunit I/H(+)-transporting two-sector ATPase, F(0) subunit I	128	HPSNAG_1640	100	1	HPSMNH_1678	96.09	1	HPS12939_1538	96.88	1	HPS_1581	100	1	HPS8415995_1682	100	1	-	-	-	-	-	-	HPSH465_1124	95.31	1	-	-	-	-	-	-
HAPS_1620	atpB	ATP synthase subunit A/H(+)-transporting two-sector ATPase, F(0) subunit A	263	HPSNAG_1639	100	1	HPSMNH_1679	98.86	1	HPS12939_1539	99.24	1	HPS_1580	100	1	HPS8415995_1683	100	1	-	-	-	-	-	-	HPSH465_1125	99.24	1	-	-	-	-	-	-
HAPS_1621	atpE	ATP synthase subunit C/H(+)-transporting two-sector ATPase, F(0) subunit C	84	HPSNAG_1638	100	1	HPSMNH_1680	100	1	HPS12939_1540	100	1	HPS_1579	100	1	-	-	-	-	-	-	-	-	-	HPSH465_1126	100	1	-	-	-	-	-	-
HAPS_1622	atpF	ATP synthase subunit B/H(+)-transporting two-sector ATPase, F(1) beta subunit	156	HPSNAG_1637	99.36	1	HPSMNH_1681	98.08	1	HPS12939_1541	98.08	1	HPS_1578	99.36	1	HPS8415995_0043	27.35	0.75	HPSSW140_0592	30.43	0.737	HPSSW114_1231	30.36	0.718	HPSH465_1127	99.28	0.891	HPSD74_2072	30.33	0.782	HPS174_1429	30.43	0.737
HAPS_1623	atpH	ATP synthase subunit delta/H(+)-transporting two-sector ATPase, F(1) delta subunit	177	HPSNAG_1636	99.44	1	HPSMNH_1682	97.18	1	HPS12939_1542	97.18	1	HPS_1577	98.87	1	-	-	-	-	-	-	-	-	-	HPSH465_1128	92.73	0.311	-	-	-	-	-	-
HAPS_1624	atpA	ATP synthase subunit alpha/H(+)-transporting two-sector ATPase, (F1) alpha subunit	513	HPSNAG_1635	100	1	HPSMNH_1683	100	1	HPS12939_1543	100	1	HPS_1576	100	1	-	-	-	-	-	-	-	-	-	-	-	-	HPSD74_1708	25.29	0.832	-	-	-
HAPS_1625	atpG	ATP synthase subunit gamma/H(+)-transporting two-sector ATPase, (F1) gamma subunit	288	HPSNAG_1634	100	1	HPSMNH_1684	95.83	1	HPS12939_1544	95.83	1	HPS_1575	99.65	1	-	-	-	-	-	-	-	-	-	-	-	-	HPSD74_1707	98.18	0.382	-	-	-
HAPS_1626	atpD	ATP synthase subunit beta/H(+)-transporting two-sector ATPase, F(1) beta subunit	457	HPSNAG_1633	100	1	HPSMNH_1685	99.78	1	HPS12939_1545	99.78	1	HPS_1574	99.78	1	HPS8415995_1089	22.93	0.582	-	-	-	HPSSW114_1401	100	0.306	-	-	-	HPSD74_1708	99.78	1	HPS174_0799	27.45	0.223
HAPS_1627	atpC	ATP synthase subunit epsilon/H(+)-transporting two-sector ATPase, F(1) epsilon subunit	138	HPSNAG_1632	100	1	HPSMNH_1686	97.1	1	HPS12939_1546	96.38	1	HPS_1573	100	1	-	-	-	-	-	-	HPSSW114_1402	97.1	1	-	-	-	HPSD74_1709	97.1	1	-	-	-
Electron transport
HAPS_0055	iscA	iron-binding protein, HesB family iron-sulfur (Fe-S) cluster formation protein	107	HPSNAG_0022	98.13	1	HPSMNH_0020	98.13	1	HPS12939_0689	100	1	HPS_0061	99.07	1	HPS8415995_0024	99.07	1	HPSSW140_0610	100	1	HPSSW114_1213	100	1	HPSH465_0030	100	1	HPSD74_0329	100	1	HPS174_0037	100	1
HAPS_0060	fdx	ferredoxin, 2Fe-2S type, ISC system	113	HPSNAG_0026	100	1	HPSMNH_0179	100	1	HPS12939_0694	100	1	HPS_0066	99.12	1	HPS8415995_0029	100	1	HPSSW140_0605	100	1	HPSSW114_1218	100	1	HPSH465_0035	99.12	1	HPSD74_0005	100	1	HPS174_0042	100	1
HAPS_0061	iscX	FeS assembly protein IscX	64	HPSNAG_0027	98.44	1	HPSMNH_0178	100	1	HPS12939_0695	100	1	HPS_0067	98.44	1	HPS8415995_0030	100	1	HPSSW140_0604	100	1	HPSSW114_1219	100	0.891	HPSH465_0036	98.44	1	HPSD74_0006	100	1	HPS174_0043	100	1
HAPS_0067	cydA	cytochrome D ubiquinol oxidase, subunit I	516	HPSNAG_0034	100	1	HPSMNH_0172	97.67	1	HPS12939_0702	97.67	1	HPS_0074	100	1	HPS8415995_0037	98.45	1	HPSSW140_0598	97.67	1	HPSSW114_1225	97.67	1	HPSH465_0043	100	1	HPSD74_0012	97.48	1	HPS174_0050	97.67	1
HAPS_0068	cydB	cytochrome D ubiquinol oxidase, subunit II	382	HPSNAG_0035	100	1	HPSMNH_0171	96.86	1	HPS12939_0703	97.12	1	HPS_0075	99.21	1	HPS8415995_0038	97.64	1	HPSSW140_0597	96.86	1	HPSSW114_1226	98.17	1	HPSH465_0044	98.69	1	HPSD74_0013	98.17	1	HPS174_0051	97.12	1
HAPS_0283	fdhD	formate dehydrogenase accessory protein	238	HPSNAG_0252	97.06	1	HPSMNH_0249	98.21	0.235	HPS12939_0106	97.48	1	HPS_0314	97.48	1	-	-	-	HPSSW140_0170	97.06	1	-	-	-	HPSH465_0319	97.78	0.945	-	-	-	HPS174_0275	97.48	1
HAPS_0284	fdxG_2	transcriptional formate dehydrogenase alpha major subunit/formate dehydrogenase, nitrate-inducible, major subunit	195	HPSNAG_0253	99.49	1	HPSMNH_0250	99.49	1	HPS12939_0108	98.89	0.923	HPS_0315	98.97	1	HPS8415995_0392	99.44	0.923	HPSSW140_0171	98.97	1	HPSSW114_1607	27.27	0.733	HPSH465_0320	99.49	1	HPSD74_1775	27.27	0.733	HPS174_0276	99.49	1
HAPS_0285	fdxG_1	transcriptional formate dehydrogenase alpha major subunit/formate dehydrogenase, nitrate-inducible, major subunit	810	HPSNAG_0254	99.26	1	HPSMNH_0251	99.01	0.998	HPS12939_0109	98.52	1	HPS_0316	99.14	1	HPS8415995_2246	98.55	0.683	HPSSW140_0172	99.88	1	HPSSW114_1607	21.97	0.989	HPSH465_0321	98.49	0.98	HPSD74_1775	21.97	0.989	HPS174_0277	99.75	1
HAPS_0286	fdxH	formate dehydrogenase iron-sulfur subunit, beta subunit/Fe-S-cluster-containing hydrogenase components 1	308	HPSNAG_0255	100	1	HPSMNH_1665	30.73	0.623	HPS12939_0110	98.7	1	HPS_0317	98.7	1	HPS8415995_1120	30.73	0.623	HPSSW140_0173	98.7	1	HPSSW114_0669	34.4	0.406	HPSH465_0322	98.7	1	HPSD74_1040	30.73	0.623	HPS174_0278	98.7	1
HAPS_0287	fdxI	formate dehydrogenase cytochrome B556 subunit, gamma subunit	222	HPSNAG_0256	100	1	-	-	-	HPS12939_0111	100	1	HPS_0318	100	1	-	-	-	HPSSW140_0174	99.55	1	-	-	-	HPSH465_0323	100	1	HPSD74_0284	99.55	1	HPS174_0279	100	1
HAPS_0529	ccdA	cytochrome c-type biogenesis protein ccdA	216	HPSNAG_0508	99.07	1	HPSMNH_0358	99.54	1	HPS12939_0261	100	1	-	-	-	HPS8415995_0562	99.07	1	HPSSW140_0367	100	1	HPSSW114_0434	100	1	HPSH465_0680	100	1	HPSD74_0763	98.66	0.69	HPS174_0373	100	1
HAPS_0530	msrA	bifunctional methionine sulfoxide reductase msrA/msrB	356	HPSNAG_0509	99.66	0.831	HPSMNH_0359	99.66	0.831	HPS12939_0262	99.32	0.831	HPS_1624	37.93	0.326	HPS8415995_0563	99.66	0.831	HPSSW140_0368	99.66	0.831	HPSSW114_0435	99.32	0.831	HPSH465_0679	99.66	0.831	HPSD74_0756	99.66	0.831	HPS174_0374	99.66	0.831
HAPS_0670	fdhE	formate dehydrogenase accessory protein FdhE	306	HPSNAG_0639	98.69	1	HPSMNH_0416	98.69	1	HPS12939_0303	99.35	1	HPS_0559	98.69	1	HPS8415995_0705	99.02	1	HPSSW140_0693	98.69	1	HPSSW114_0503	98.69	1	HPSH465_0573	99.67	1	HPSD74_0840	98.69	1	HPS174_0491	98.37	1
HAPS_0672	ycbX	predicted 2Fe-2S cluster-containing protein	262	HPSNAG_0641	99.62	1	HPSMNH_0418	99.62	1	HPS12939_0305	99.24	1	HPS_0561	98.09	1	HPS8415995_0707	100	1	HPSSW140_0695	95.42	1	HPSSW114_0505	95.42	1	HPSH465_0575	95.04	1	HPSD74_0842	95.42	1	HPS174_0489	95.04	1
HAPS_0679	-	iron-sulfur cluster binding reductase	468	HPSNAG_0648	100	1	HPSMNH_0425	100	1	HPS12939_0312	99.79	1	HPS_0569	97.58	0.795	HPS8415995_0715	100	1	HPSSW140_0702	100	1	HPSSW114_1361	99.57	1	HPSH465_0582	99.36	1	HPSD74_0131	99.79	1	HPS174_0482	99.57	1
HAPS_0699	sdhA	succinate dehydrogenase/fumarate reductase, flavoprotein subunit	525	HPSNAG_0670	99.05	1	HPSMNH_0486	98.86	1	HPS12939_0358	99.43	1	HPS_0005	23.86	1	HPS8415995_0766	99.43	1	HPSSW140_0722	97.71	1	HPSSW114_1342	98.67	1	HPSH465_1429	98.48	1	HPSD74_0111	98.67	1	HPS174_0636	98.67	1
HAPS_0848	acpD	azoreductase/NAD(P)H dehydrogenase (quinone)	195	HPSNAG_0845	100	1	HPSMNH_0939	72.82	1	HPS12939_0985	98.46	1	HPS_0602	100	1	HPS8415995_0317	100	1	HPSSW140_0388	73.33	1	HPSSW114_0600	99.49	1	HPSH465_0899	72.31	1	HPSD74_1216	99.49	1	HPS174_0714	99.49	1
HAPS_0947	arsC	arsenate reductase	115	HPSNAG_1752	100	1	HPSMNH_0705	100	1	HPS12939_0952	100	1	HPS_0668	99.13	1	HPS8415995_0967	100	1	HPSSW140_0848	98.26	1	-	-	-	HPSH465_0642	97.39	1	HPSD74_1469	100	1	-	-	-
HAPS_0983	trxB	thioredoxin reductase	316	HPSNAG_1357	28.92	0.646	HPSMNH_1060	27.94	0.646	HPS12939_0465	99.68	1	HPS_0711	99.68	1	HPS8415995_1005	99.68	1	HPSSW140_0885	99.68	1	HPSSW114_0556	99.68	1	HPSH465_0697	99.37	1	HPSD74_1533	27.94	0.646	-	-	-
HAPS_1079	nqrA	Na(+)-translocating NADH-quinone reductase subunit A	448	HPSNAG_0960	98.66	1	HPSMNH_1654	99.33	1	HPS12939_0785	99.33	1	HPS_0261	21.1	0.973	HPS8415995_1109	98.88	1	-	-	-	HPSSW114_0658	98.66	1	HPSH465_1166	21.1	0.973	HPSD74_1029	98.44	1	HPS174_0782	98.66	1
HAPS_1080	nqrB	Na(+)-translocating NADH-quinone reductase subunit B	412	HPSNAG_0961	98.54	1	HPSMNH_1655	98.79	1	HPS12939_0786	99.03	1	-	-	-	HPS8415995_1110	98.01	0.978	-	-	-	HPSSW114_0659	99.03	1	HPSH465_1164	26.55	0.667	HPSD74_1030	99.76	1	HPS174_0783	99.03	1
HAPS_1081	nqrC	Na(+)-translocating NADH-quinone reductase subunit C	258	HPSNAG_0962	99.22	1	HPSMNH_1656	98.84	1	HPS12939_0787	98.84	1	-	-	-	HPS8415995_1111	99.22	1	-	-	-	HPSSW114_0660	98.45	1	HPSH465_1163	32.48	0.453	HPSD74_1031	99.22	1	HPS174_0784	98.84	1
HAPS_1082	nqrD	Na(+)-translocating NADH-quinone reductase subunit D	207	HPSNAG_0963	99.52	1	HPSMNH_1657	100	1	HPS12939_0788	100	1	HPS_0263	29.33	0.725	HPS8415995_1112	99.52	1	-	-	-	HPSSW114_0661	100	1	HPSH465_1162	37.75	0.986	HPSD74_1032	99.52	1	HPS174_0785	100	1
HAPS_1083	nqrE	Na(+)-translocating NADH-quinone reductase subunit E	198	HPSNAG_0964	100	1	HPSMNH_1658	98.48	1	HPS12939_0789	98.48	1	HPS_0263	41.84	0.99	HPS8415995_1113	99.49	1	-	-	-	HPSSW114_0662	98.48	1	HPSH465_1168	41.84	0.99	HPSD74_1033	98.48	1	HPS174_0786	98.48	1
HAPS_1084	nqrF	Na(+)-translocating NADH-quinone reductase subunit F	410	HPSNAG_0965	99.76	1	HPSMNH_1659	99.51	1	HPS12939_0790	99.27	1	-	-	-	HPS8415995_1114	100	1	-	-	-	HPSSW114_0663	99.51	1	-	-	-	HPSD74_1034	99.51	1	HPS174_0787	99.51	1
HAPS_1088	nrfA	cytochrome c nitrite reductase	479	HPSNAG_0969	99.58	1	HPSMNH_1663	99.78	0.931	HPS12939_0794	99.78	0.931	-	-	-	HPS8415995_1118	99.58	1	-	-	-	HPSSW114_0667	99.78	0.931	-	-	-	HPSD74_1038	99.55	0.931	HPS174_0791	99.78	0.931
HAPS_1089	nrfB	cytochrome c-type protein NrfB	207	HPSNAG_0970	100	1	HPSMNH_1664	98.55	1	HPS12939_0795	97.58	1	-	-	-	HPS8415995_1119	100	1	-	-	-	HPSSW114_0668	98.07	1	-	-	-	HPSD74_1039	98.07	1	HPS174_0792	98.55	1
HAPS_1090	nrfC	nitrate reductase	225	HPSNAG_0971	100	1	HPSMNH_1665	100	1	HPS12939_0796	100	1	HPS_0317	31.25	0.853	HPS8415995_1120	99.56	1	HPSSW140_0173	31.25	0.853	HPSSW114_0669	100	0.747	HPSH465_0322	31.25	0.853	HPSD74_1040	100	1	HPS174_0793	100	1
HAPS_1091	nrfD	nitrate reductase, transmembrane protein	317	HPSNAG_0972	97.79	1	HPSMNH_1666	97.79	1	HPS12939_0797	97.48	1	-	-	-	HPS8415995_1121	98.74	1	-	-	-	HPSSW114_0670	97.79	1	-	-	-	HPSD74_1041	97.79	1	HPS174_0794	98.11	1
HAPS_1123	nfrE	cytochrome c-type biogenesis protein	633	HPSNAG_1005	98.74	1	HPSMNH_1763	40.22	1	HPS12939_0839	98.58	1	HPS_0784	99.21	1	HPS8415995_1174	99.21	1	HPSSW140_1371	40.22	1	HPSSW114_0728	98	0.709	-	-	-	HPSD74_1059	98.74	1	HPS174_0817	98.89	1
HAPS_1124	dsbE	thiol:disulfide interchange protein DsbE	178	HPSNAG_1006	97.19	1	HPSMNH_0883	33.12	0.899	HPS12939_0840	97.19	1	HPS_0785	97.75	1	HPS8415995_1175	97.19	1	HPSSW140_0960	33.12	0.899	-	-	-	HPSH465_0858	33.12	0.899	HPSD74_1060	98.31	1	HPS174_0818	97.75	1
HAPS_1125	ccmH	cytochrome c-type biogenesis protein ccmH precursor	130	HPSNAG_1007	97.69	1	HPSMNH_0884	35.48	0.954	HPS12939_0841	96.15	1	HPS_0786	97.69	1	HPS8415995_1176	98.37	0.946	HPSSW140_0961	35.48	0.954	-	-	-	HPSH465_0859	35.16	0.985	HPSD74_1061	96.15	1	HPS174_0819	94.62	1
HAPS_1126	nrfG	formate-dependent nitrite reductase complex NrfG subunit, cytochrome c biogenesis factor	248	HPSNAG_1008	99.6	1	HPSMNH_0885	25	1	HPS12939_0842	96.37	1	HPS_0787	99.6	1	HPS8415995_1177	99.6	1	HPSSW140_0962	25	1	-	-	-	HPSH465_0860	25	1	HPSD74_1062	97.58	1	HPS174_0820	97.58	1
HAPS_1209	ccmH_1	cytochrome C-type biogenesis protein	154	HPSNAG_1102	97.37	0.987	HPSMNH_0884	97.37	0.987	HPS12939_1037	96.05	0.987	HPS_0816	97.37	0.987	HPS8415995_1271	95.45	1	HPSSW140_0961	98.7	1	-	-	-	HPSH465_0859	96.71	0.987	HPSD74_1158	97.37	0.987	HPS174_0819	38.79	0.753
HAPS_1210	ccmH_2	cytochrome C-type biogenesis protein, TPR repeat-containing protein	300	HPSNAG_1103	97.33	1	HPSMNH_0885	96	1	HPS12939_1038	99.33	1	HPS_0817	96.67	1	HPS8415995_1272	99.33	1	HPSSW140_0962	97.33	1	-	-	-	HPSH465_0860	96.67	1	HPSD74_1157	97.33	1	HPS174_0820	25	0.867
HAPS_1322	ppa	inorganic pyrophosphatase	175	HPSNAG_1218	100	1	HPSMNH_1001	100	1	HPS12939_1182	100	1	HPS_0874	100	1	HPS8415995_1370	100	1	HPSSW140_0453	100	1	-	-	-	HPSH465_0962	99.43	1	HPSD74_1521	99.43	1	HPS174_0985	100	1
HAPS_1383	gor	glutathione reductase	456	HPSNAG_1357	99.56	1	HPSMNH_1060	97.59	1	HPS12939_1414	97.81	1	HPS_0454	26.32	1	HPS8415995_1459	99.56	1	HPSSW140_0351	26.32	1	HPSSW114_0968	98.46	1	HPSH465_0991	99.56	1	HPSD74_1533	98.9	1	-	-	-
HAPS_1509	mioC	flavodoxin	147	HPSNAG_1535	100	1	HPSMNH_1132	100	1	HPS12939_1476	99.32	1	HPS_1150	100	1	HPS8415995_1613	99.32	1	-	-	-	HPSSW114_1068	99.32	1	HPSH465_1096	98.64	1	HPSD74_1593	98.64	1	HPS174_1049	99.32	1
HAPS_1666	ndh	NADH dehydrogenase	427	HPSNAG_2069	99.53	1	-	-	-	HPS12939_1580	99.53	1	-	-	-	-	-	-	-	-	-	HPSSW114_1428	99.53	1	HPSH465_1159	99.53	1	HPSD74_1017	99.53	1	-	-	-
HAPS_1669	rnfE	electron transport complex protein RnfE/SoxR-reducing system protein RsxE	229	HPSNAG_2072	96.07	1	HPSMNH_1657	38	0.873	HPS12939_0788	38	0.873	HPS_0263	35.21	0.62	HPS8415995_1701	95.93	0.965	-	-	-	HPSSW114_1431	99.56	1	HPSH465_1162	96.07	1	HPSD74_1020	99.13	1	HPS174_0785	38	0.873
HAPS_1671	rnfG	electron transport complex protein RnfG/NADH:ubiquinone oxidoreductase, subunit RnfG	212	HPSNAG_2073	97.13	0.986	HPSMNH_1656	36.14	0.392	HPS12939_1582	92.41	0.684	-	-	-	HPS8415995_1703	97.17	1	-	-	-	HPSSW114_1432	97.61	0.986	HPSH465_1163	97.56	0.967	HPSD74_1021	96.65	0.986	HPS174_0784	36.14	0.392
HAPS_1672	rnfD	electron transport complex protein RnfD/NADH:ubiquinone oxidoreductase, subunit RnfD	355	HPSNAG_2074	99.44	1	HPSMNH_1655	27.84	0.769	HPS12939_1583	97.75	1	-	-	-	HPS8415995_1704	99.44	1	-	-	-	HPSSW114_1433	97.95	0.961	HPSH465_1164	97.92	0.946	HPSD74_1022	97.44	0.992	HPS174_0783	27.84	0.769
HAPS_1674	rnfC	electron transport complex protein RnfC/NADH:ubiquinone oxidoreductase, subunit RnfC	666	HPSNAG_1739	98.34	0.632	HPSMNH_1654	20.64	0.655	HPS12939_1586	98.25	0.944	HPS_0261	98.41	0.944	HPS8415995_1708	98.57	0.944	HPSSW140_0931	28.69	0.356	HPSSW114_1435	97.9	1	HPSH465_1166	97.9	1	HPSD74_1024	98.57	0.944	HPS174_0782	20.41	0.655
HAPS_1675	rnfB	electron transport complex protein RnfB/NADH:ubiquinone oxidoreductase, subunit RnfB	202	HPSNAG_1741	99.09	0.545	HPSMNH_1665	30.95	0.416	HPS12939_1587	99.01	1	HPS_0262	97.98	0.98	HPS8415995_1709	97.56	0.203	-	-	-	HPSSW114_1436	98.51	1	HPSH465_1167	99.01	1	HPSD74_1025	98.51	1	HPS174_0793	30.95	0.416
HAPS_1676	rnfA	electron transport complex, RnfABCDGE type, A subunit/NADH:ubiquinone oxidoreductase, subunit RnfA	193	HPSNAG_0964	41.33	1	HPSMNH_1658	41.84	1	HPS12939_1588	98.37	0.953	HPS_0263	97.93	1	HPS8415995_1113	41.33	1	-	-	-	HPSSW114_1437	98.96	1	HPSH465_1168	98.45	1	HPSD74_1026	98.45	1	HPS174_0786	41.84	1
HAPS_1790	napC	nitrate/TMAO reductase, membrane-bound tetraheme cytochrome c subunit	196	HPSNAG_1574	98.98	1	HPSMNH_1308	100	0.337	HPS12939_1687	98.98	1	HPS_1233	100	1	HPS8415995_1834	100	1	HPSSW140_1092	98.98	1	HPSSW114_1603	98.98	1	HPSH465_0356	98.47	1	HPSD74_1771	98.98	1	HPS174_1099	100	1
HAPS_1791	napB	diheme cytochrome c550/periplasmic nitrate reductase, small subunit, cytochrome C550, in complex with NapA	142	HPSNAG_1575	95.77	1	-	-	-	HPS12939_1688	95.77	1	HPS_1234	100	1	HPS8415995_1835	99.3	1	HPSSW140_1093	97.18	1	HPSSW114_1604	95.77	1	HPSH465_0357	97.18	1	HPSD74_1772	97.18	1	HPS174_1100	97.89	1
HAPS_1792	napH	quinol dehydrogenase membrane component, NapH/MauN family ferredoxin-type protein	289	HPSNAG_1576	99.31	1	-	-	-	HPS12939_1689	99.31	1	HPS_1235	99.65	1	HPS8415995_1836	100	1	HPSSW140_1094	99.31	1	HPSSW114_1605	98.62	1	HPSH465_0358	99.31	1	HPSD74_1773	99.31	1	HPS174_1101	98.96	1
HAPS_1793	napG	quinol dehydrogenase periplasmic component	229	HPSNAG_1577	98.69	1	HPSMNH_1123	26.59	0.755	HPS12939_1690	98.69	1	HPS_1236	99.56	1	HPS8415995_1837	99.56	1	HPSSW140_1095	99.13	1	HPSSW114_1606	99.13	1	HPSH465_0359	98.69	1	HPSD74_1774	99.13	1	HPS174_1102	98.69	1
HAPS_1794	napA	nitrate reductase/anaerobic dehydrogenase, typically selenocysteine-containing	827	HPSNAG_1578	97.94	1	HPSMNH_1125	98.33	0.798	HPS12939_1691	98.19	1	HPS_0316	21.56	0.976	HPS8415995_1838	99.76	0.99	HPSSW140_1096	97.7	1	HPSSW114_1607	98.07	1	HPSH465_0360	98.07	1	HPSD74_1775	98.07	1	HPS174_1103	98.31	1
HAPS_1795	napD	periplasmic nitrate reductase subunit NapD	94	HPSNAG_1579	98.94	1	HPSMNH_1124	98.94	1	HPS12939_1692	98.57	0.745	-	-	-	HPS8415995_1839	100	1	HPSSW140_1097	98.94	1	HPSSW114_1609	97.87	1	HPSH465_0361	98.94	1	HPSD74_1776	98.39	0.66	HPS174_1104	98.94	1
HAPS_1796	napF	ferredoxin-type protein NapF	156	HPSNAG_1580	96.75	0.987	HPSMNH_1123	96.75	0.987	HPS12939_1693	96.1	0.987	HPS_1236	26.38	1	HPS8415995_1840	97.44	1	HPSSW140_1098	96.75	0.987	HPSSW114_1610	96.75	0.987	HPSH465_0362	96.75	0.987	HPSD74_1777	96.75	0.987	HPS174_1105	96.75	0.987
HAPS_1836	msrA	putative methionine sulfoxide reductase A	273	-	-	-	HPSMNH_1364	99.63	1	HPS12939_1311	99.63	1	-	-	-	-	-	-	-	-	-	-	-	-	HPSH465_1242	98.9	1	HPSD74_1834	98.9	1	-	-	-
HAPS_1975	fdx	4Fe-4S ferredoxin iron-sulfur binding domain-containing protein	61	-	-	-	-	-	-	HPS12939_1768	100	1	HPS_1303	100	1	HPS8415995_1426	100	1	HPSSW140_0039	100	1	HPSSW114_1793	100	1	-	-	-	HPSD74_1864	100	1	HPS174_1185	100	1
HAPS_2155	cybC	soluble cytochrome b562	124	HPSNAG_2167	99.19	1	-	-	-	HPS12939_1832	97.58	1	HPS_1430	99.19	1	HPS8415995_2098	99.19	1	HPSSW140_1311	98.39	1	HPSSW114_1440	98.39	1	-	-	-	HPSD74_2051	98.39	1	HPS174_1259	97.58	1
HAPS_2210	ccmF	cytochrome c-type biogenesis protein CcmF	646	HPSNAG_2219	99.69	1	HPSMNH_1763	99.54	1	HPS12939_1889	99.54	1	HPS_1485	99.69	1	HPS8415995_2153	99.23	1	HPSSW140_1371	99.54	1	HPSSW114_1499	99.69	1	-	-	-	HPSD74_2112	100	1	HPS174_1319	99.54	1
HAPS_2211	ccmE	cytochrome c-type biogenesis protein CcmE	177	HPSNAG_2220	100	1	HPSMNH_1764	100	1	HPS12939_1890	100	1	HPS_1486	100	1	HPS8415995_2154	100	1	HPSSW140_1372	100	1	HPSSW114_1500	100	1	-	-	-	HPSD74_2113	100	1	HPS174_1320	100	1
HAPS_2212	pntB	NAD(P) transhydrogenase beta subunit	457	HPSNAG_2221	99.56	1	HPSMNH_1765	99.56	1	HPS12939_1891	99.78	1	HPS_1487	99.78	1	HPS8415995_2155	99.78	1	HPSSW140_1373	99.34	1	HPSSW114_1501	99.78	1	-	-	-	HPSD74_2114	100	1	HPS174_1321	99.78	1
HAPS_2213	pntA	NAD(P) transhydrogenase subunit alpha	510	HPSNAG_2222	99.02	1	HPSMNH_1766	99.22	1	HPS12939_1892	99.41	1	HPS_1488	98.82	1	HPS8415995_2156	99.41	1	HPSSW140_1374	99.22	1	HPSSW114_1502	99.22	1	-	-	-	HPSD74_2115	99.02	1	HPS174_1322	99.61	1
HAPS_2259	fldA	flavodoxin	174	HPSNAG_2269	100	1	HPSMNH_1814	98.28	1	HPS12939_1939	98.28	1	HPS_1561	100	1	HPS8415995_2203	100	0.885	HPSSW140_1423	98.28	1	HPSSW114_1874	98.28	1	HPSH465_1500	100	0.885	HPSD74_2164	98.28	1	HPS174_1371	98.28	1
HAPS_2294	trxA	thioredoxin	104	HPSNAG_2303	99.04	1	HPSMNH_1896	100	1	HPS12939_2004	100	1	-	-	-	HPS8415995_2237	100	0.452	HPSSW140_0943	100	0.452	HPSSW114_1920	100	1	HPSH465_1535	99.04	1	HPSD74_2213	99.04	1	HPS174_1405	100	1
Other of central intermediary metebolism
HAPS_0108	suhB	inositol-1-monophosphatase (IMPase), putative mRNA turnover protein	270	HPSNAG_0080	98.88	0.989	HPSMNH_0449	98.88	0.989	HPS12939_1336	98.52	1	HPS_0119	98.5	0.989	HPS8415995_0081	98.89	1	HPSSW140_0066	98.5	0.989	HPSSW114_1269	97.78	1	HPSH465_0103	98.88	0.989	HPSD74_0056	98.5	0.989	HPS174_0074	98.13	0.989
HAPS_0265	frxA	NAD(P)H-flavin oxidoreductase	222	HPSNAG_0231	99.55	1	HPSMNH_0241	99.55	1	HPS12939_0086	99.55	1	HPS_0232	99.1	1	HPS8415995_0382	99.1	1	HPSSW140_0154	99.55	1	HPSSW114_0109	99.55	1	HPSH465_0298	98.65	1	HPSD74_0276	99.55	1	HPS174_0254	99.55	1
HAPS_0392	ackA	acetate kinase	399	HPSNAG_0364	97.99	1	-	-	-	HPS12939_0151	96.24	1	-	-	-	HPS8415995_0491	99.5	1	-	-	-	HPSSW114_0204	96.99	1	-	-	-	HPSD74_0441	96.99	1	HPS174_0314	96.99	1
HAPS_0393	pta	phosphate acetyltransferase	711	HPSNAG_0365	98.87	1	HPSMNH_1726	28.8	0.444	HPS12939_0152	84.51	0.799	HPS_1451	28.8	0.444	HPS8415995_0492	99.02	1	HPSSW140_1334	28.8	0.444	HPSSW114_0205	99.3	1	-	-	-	HPSD74_0442	99.3	1	HPS174_0315	99.16	1
HAPS_0500	metK	S-adenosylmethionine synthetase	382	-	-	-	HPSMNH_1394	99.48	1	HPS12939_0234	99.21	1	-	-	-	HPS8415995_0541	99.48	1	-	-	-	HPSSW114_0349	98.69	1	HPSH465_0251	99.48	1	HPSD74_0601	98.69	1	HPS174_0380	98.95	1
HAPS_0664	selD	selenophosphate synthase	347	HPSNAG_0634	98.85	1	HPSMNH_0411	99.14	1	HPS12939_0298	99.14	1	HPS_0554	99.14	1	HPS8415995_0700	98.27	1	HPSSW140_0688	98.85	1	HPSSW114_0498	99.42	1	HPSH465_0568	99.14	1	HPSD74_0834	99.14	1	HPS174_0496	99.42	1
HAPS_0755	hprA	glycerate dehydrogenase	315	HPSNAG_0729	99.68	0.997	HPSMNH_0557	96.51	1	HPS12939_0389	96.51	1	HPS_1016	99.68	0.997	HPS8415995_0822	99.68	0.997	HPSSW140_1271	32.9	0.492	HPSSW114_1376	97.14	1	-	-	-	HPSD74_0872	97.14	1	HPS174_0738	32.31	0.933
HAPS_1013	nagZ	beta-hexosaminidase	340	HPSNAG_0894	99.38	0.947	-	-	-	HPS12939_0492	96.18	1	-	-	-	HPS8415995_1064	97.65	1	HPSSW140_0492	98.82	1	HPSSW114_0580	99.41	1	HPSH465_0720	98.82	1	HPSD74_1119	98.82	1	HPS174_0708	99.4	0.982
HAPS_1057	glpK	glycerol kinase	502	HPSNAG_0955	99.6	1	HPSMNH_0777	97.41	1	HPS12939_0564	98.01	1	HPS_0766	99.2	1	HPS8415995_0279	99.4	1	HPSSW140_0892	98.01	1	HPSSW114_0639	98.21	1	HPSH465_1100	23.01	0.926	HPSD74_1255	98.61	1	HPS174_0752	97.61	1
HAPS_1258	alaT	aminotransferase AlaT	405	HPSNAG_1154	99.51	1	HPSMNH_1628	99.01	1	HPS12939_1115	99.01	1	HPS_0351	25.14	0.874	HPS8415995_1306	99.26	1	HPSSW140_1503	24.72	0.669	HPSSW114_0166	25.14	0.874	HPSH465_0874	98.77	1	HPSD74_1395	99.26	1	HPS174_0905	99.26	1
HAPS_1262	gloB	putative hydroxyacylglutathione hydrolase	235	HPSNAG_1158	100	1	HPSMNH_1632	94.04	1	HPS12939_1119	94.04	1	HPS_1588	26.94	0.821	HPS8415995_1310	100	1	-	-	-	HPSSW114_1894	27.46	0.821	HPSH465_0878	94.04	1	HPSD74_1399	94.04	1	HPS174_0909	94.04	1
HAPS_1367	pspE	rhodanese-related sulfur transferase	108	HPSNAG_1342	100	1	HPSMNH_1050	99.07	1	HPS12939_1398	100	1	HPS_1515	100	1	HPS8415995_1447	100	1	HPSSW140_0992	99.07	1	HPSSW114_0951	99.07	1	-	-	-	HPSD74_1976	99.07	1	HPS174_1008	98.15	1
HAPS_1513	gpsA	NAD(P)H-dependent glycerol-3-phosphate dehydrogenase	336	HPSNAG_1648	100	1	-	-	-	HPS12939_1481	98.81	1	-	-	-	HPS8415995_1619	99.7	1	-	-	-	HPSSW114_1070	98.51	1	HPSH465_1444	99.11	1	HPSD74_1595	99.11	1	HPS174_1051	99.11	1
HAPS_1679	pdxY	pyridoxamine kinase	275	HPSNAG_1626	32.74	0.411	HPSMNH_1697	32.74	0.411	HPS12939_1593	99.27	1	HPS_0266	99.64	1	-	-	-	-	-	-	HPSSW114_0648	99.64	1	HPSH465_1176	99.53	0.778	HPSD74_1838	30.69	0.367	-	-	-
HAPS_2137	ordL	oxidoreductase OrdL	432	HPSNAG_2112	98.61	1	HPSMNH_1614	99.77	1	HPS12939_0235	24.02	0.414	HPS_1408	98.15	1	HPS8415995_2076	98.61	1	HPSSW140_1289	98.38	1	HPSSW114_1846	98.15	1	HPSH465_1349	98.06	0.833	HPSD74_1946	98.15	1	HPS174_1249	98.38	1
HAPS_2170	glo1	lactoylglutathione lyase	134	HPSNAG_2179	99.25	1	HPSMNH_1717	97.76	1	HPS12939_1846	99.22	0.955	HPS_1442	100	1	HPS8415995_2113	100	0.806	HPSSW140_1325	99.25	1	HPSSW114_1453	97.25	0.813	-	-	-	HPSD74_2065	97.76	1	HPS174_1273	100	1
*Adapted from Xu et al. 2011

## Sheet: Table S3
Table S3. Genome comparison of strains Nagasaki and D74 listing individual coding sequences present in only one of the two strains or divergent between the two.
Nagasaki			D74
Locus	Name	Noteworthy_Comment	Locus	Name	Noteworthy_Comment	% Identity	Putative Function
HPSNAG_0009	-		HPSD74_0346	-		0.32	glycosyltransferase 52 family: capsule locus
HPSNAG_0010	-		NP	-			putative membrane protein: capsule locus
HPSNAG_0011	-		NP	-			hypothetical protein: capsule locus
HPSNAG_0012	-		NP	-			glycosyltransferase 2 family: capsule locus
HPSNAG_0013	arnB		NP	-			UDP-4-amino-4-deoxy-L-arabinose-oxoglutarate aminotransferase: capsule locus
HPSNAG_0014	-		HPSD74_0338	-		0.4138	bacterial sugar transferase family: capsule locus
NP	-		HPSD74_0345	-			glycosyltransferase 2 family: capsule locus
NP	-		HPSD74_0344	-			putative membrane protein: capsule locus
NP	-		HPSD74_0343	-			glycosyl transferases group 1 family: capsule locus
NP	-		HPSD74_0342	-			glycosyl transferases group 1 family: capsule locus
NP	-		HPSD74_0341	-			NAD dependent epimerase/dehydratase family: capsule locus
NP	-		HPSD74_0340	-			hypothetical protein CDS
NP	-		HPSD74_0339	-			PIN domain protein
NP	-		HPSD74_0337	pglC			pilin glycosylation PglC domain protein: capsule locus
HPSNAG_0015	-		HPSD74_0336	-		0.86	UDP-D-quinovosamine 4-dehydrogenase: capsule locus
HPSNAG_0028	-	truncated	HPSD74_0007	-			ABC transporter
HPSNAG_0059	-	truncated	HPSD74_0036	-			methionine synthase II
HPSNAG_0067	-	truncated	HPSD74_0044	fhuA			tonB-dependent receptor family
HPSNAG_0122	-		HPSD74_0166	-		0.86	autotransporter-associated beta strand repeat family protein
HPSNAG_0219	-		NP				ABC transporter
HPSNAG_0220	-		NP				NMT1/THI5-like family/nitrate transporter
HPSNAG_0221	-		NP				ABC transporter
HPSNAG_0222	-		NP				acyl-CoA dehydrogenase
HPSNAG_0227	hpaIIM		NP	-			modification methylase HpaII
HPSNAG_0228	-		NP	-			hypothetical protein CDS
NP	-		HPSD74_0272	-			hypothetical protein CDS
NP	-		HPSD74_0273	-			zeta toxin family protein CDS
HPSNAG_0429	-		NP				hypothetical protein CDS
HPSNAG_0430	-		NP				HTH domain protein
HPSNAG_0431	-		NP				hypothetical protein CDS
HPSNAG_0432	-		NP				hypothetical protein CDS
NP	-		HPSD74_0561	-			UDP-glucose 4-epimerase domain protein CDS
NP	-		HPSD74_0562	-			hypothetical protein CDS
HPSNAG_0476	-	truncated	HPSD74_0577				ABC transporter family protein CDS
NP	-		HPSD74_0579	-			tonB-dependent siderophore receptor family protein CDS
HPSNAG_0578	-		NP				clp protease family
NP	-		HPSD74_0666	-			hypothetical protein CDS
HPSNAG_0757	-		NP	-			fic/DOC family protein CDS
NP	-		HPSD74_0668	-			ATPase associated with various cellular activies
NP	-		HPSD74_0669	-			hypothetical protein CDS
NP	-		HPSD74_0670	-			hypothetical protein CDS
NP	-		HSPD74_0671	-			hypothetical protein CDS
NP	-		HPSD74_0672	-			bacterial transferase hexapeptide family protein CDS
NP	-		HPSD74_0673	-			sir2 family protein CDS
NP	-		HPSD74_0674	-			sir2 family protein CDS
NP	-		HPSD74_0675	-			hypothetical protein CDS
NP	-		HPSD74_0676	-			hypothetical protein CDS
NP	-		HPSD74_0677	-			hypothetical protein CDS
HPSNAG_0727	-		HPSD74_0870	-		0.69	outer membrane autotransporter; aidA
HPSNAG_0781	hinP1IR		NP				HinP1I restriction endonuclease
HPSNAG_0782	dcm		NP				cytosine-specific DNA methyltransferase
HPSNAG_0835	-		NP				hypothetical protein CDS
HPSNAG_0836	-		NP				ABC transporter
HPSNAG_0837	-		NP				major Facilitator superfamily transporter
HPSNAG_0839	-		NP				ParA nucleotide binding domain protein CDS
NP	-		HPSD74_1371	-			fic family protein CDS
NP	-		HPDD74_1372	-			hypothetical protein CDS
HPSNAG_1159	uppS		HPSD74_1400	uppS		0.77	undecaprenyl pyrophosphate synthetase
HPSNAG_1160	cdsA		HPSD74_1401	cdsA		0.88	phosphatidate cytidylyltransferase
HPSNAG_1161	rseP		HPSD74_1402	rseP		0.85	metalloprotease
HPSNAG_1173	cpdB	truncated	HPSD74_1414	cpdB			2',3'-cyclic nucleotide 2'-phosphodiesterase/3'-nucleotidase bifunctional periplasmic protein
HPSNAG_1172	-		HPSD74_1703	-		0.49	hypothetical protein CDS
HPSNAG_1213	-	truncated	HPSD74_1516	glpT			glycerol-3-phosphate transporter
HPSNAG_1219	-		NP	-			hypothetical protein CDS
HPSNAG_1220	-		NP	-			DEAD/DEAH box helicase family protein
HPSNAG_1221	-		NP	-			hypothetical protein CDS
HPSNAG_1222	-		NP	-			type III restriction enzyme, res subunit CDS
HPSNAG_1223	-		NP	-			DNA methylase family protein CDS
HPSNAG_1224	-		NP	-			putative methylation subunit, type III restriction-modification system CDS
NP	-		HPSD74_1522	trpB1			tryptophan synthase beta chain 1 domain protein
HPSNAG_1304	-	truncated	HPSD74_1326	-			glutamate synthase (NADPH) large chain
HPSNAG_1330	-		HPSD74_1964	lppA		0.85	outer membrane lipoprotein A CDS
NP	-		HPSD74_1965	-			phosphoglycerate mutase family protein CDS
NP	-		HPSD74_1966	-			Na+ symporter family protein CDS
NP	-		HPSD74_1967	-			bacterial regulatory helix-turn-helix, lysR family protein CDS
HPSNAG_1694	-		HPSD74_1641	-	truncated		glycyl-tRNA synthetase subunit beta CDS
HPSNAG_1695	-		NP	-			hypothetical protein CDS
HPSNAG_1696	-		HPSD74_1642	-	truncated		hypothetical protein CDS
HPSNAG_1697	-		NP	-			putative membrane protein CDS
HPSNAG_1698	-		NP	-			hypothetical protein CDS
NP	-		HPSD74_1643	-			hypothetical protein CDS
NP	-		HPSD74_1644	-			hypothetical protein CDS
NP	-		HPSD74_1471	-			type I secretion membrane fusion, HlyD family protein CDS
NP	-		HPSD74_1472	-			type I secretion system ATPase family protein CDS
HPSNAG_1754	-	truncated	HPSD74_1473	-			outer membrane efflux family protein CDS
NP	-		HPSD74_1590	-			hypothetical protein CDS
NP	-		HPSD74_1591	-			cobalamin-independent synthase, N-terminal domain protein CDS
NP	-		HPSD74_1592	-			acetyltransferase family protein CDS
HPSNAG_1733	-		HPSD74_1702	-		0.6	matrixin family protein
NP	-		HPSD74_1704	-			hemolysin-type calcium-binding repeat family protein CDS
NP	-		HPSD74_1768	-			H+ symporter family protein CDS
NP	-		HPSD74_1769	gntK			gluconokinase
NP	-		HPSD74_1770	-			idnR transcriptional regulator CDS
HPSNAG_1779	-		HPSD74_1090	-		0.77	hypothetical protein CDS
HPSNAG_1780	-		HPSD74_1089	-		0.68	zeta toxin family protein CDS
HPSNAG_1809	-		NP	-			hypothetical protein CDS
NP	-		HPSD74_0739	-			bacterial regulatory helix-turn-helix, AraC family protein CDS
HPSNAG_1810	-		HPSD74_0740	-		0.83	macro domain protein CDS
HPSNAG_1811	ytfH		NP	-			putative transcriptional regulator
HPSNAG_1812	-		NP	-			hypothetical protein CDS
HPSNAG_1813	-		NP	-			iron-containing alcohol dehydrogenase family protein CDS
HPSNAG_1814	-		NP	-			iron-containing alcohol dehydrogenase family protein CDS
NP	-		HPSD74_0741	-			hypothetical protein CDS
NP	-		HPSD74_0742	-			SIR2 family protein CDS
NP	-		HPSD74_0743	-			SIR2 family domain protein CDS
NP	-		HPSD74_0744	-			hypothetical protein CDS
NP	-		HPSD74_0745	-			putative AcrR family transcriptional regulator domain protein CDS
HPSNAG_1843	apoB		HPSD74_0697	apoB		0.84	membrane lipoprotein B
HPSNAG_1862	vapD		NP	-			virulence-associated protein D
HPSNAG_1863	-		NP	-			hypothetical protein CDS
HPSNAG_2078	-	truncated	HPSD74_1886	-			putative transporter
HPSNAG_2150	-		NP	-			sel1 repeat family protein
HPSNAG_2151	-		NP	-			sel1 repeat family protein
HPSNAG_2152	-		NP	-			hypothetical protein CDS
HPSNAG_2153	-		NP	-			sel1 repeat family protein
HPSNAG_2183	-		NP	-			helix-turn-helix family protein CDS
NP	-		HPSD74_2044	-			putative tonB-dependent receptor CDS
NP	-		HPSD74_2045	-			ABC transporter family protein CDS
NP	-		HPSD74_2046	-			tonB dependent receptor family protein CDS
NP	-		HPSD74_2047	-	truncated, duplication		5-methyltetrahydropteroyltriglutamate-homocysteine methyltransferase domain protein CDS
NP	-		HPSD74_2070	-			toxin of the YafQ-DinJ toxin-antitoxin system CDS
NP	-		HPSD74_2071	-			addiction module antitoxin, RelB/DinJ family protein CDS
NP	-		HPSD74_2072	-			M repeat family protein CDS
NP	-		HPSD74_2073	-			helix-turn-helix family protein CDS
NP	-		HPSD74_2153	chpA			mazF toxin of the MazF-MazE toxin/antitoxin system that exhibits ribonuclease activity
NP	-		HPSD74_2154	-			spoVT/AbrB-like domain protein CDS
NP	-		HPSD74_2233	-			TQO small subunit DoxD family protein
NP	-		HPSD74_2234	-	truncated, duplication		outer membrane lipoprotein lolB
NP	-		HPSD74_2235	-			hypothetical protein CDS
NP	-		HPSD74_2236	-			RNA polymerase sigma factor
HPSNAG_511	-		HPSD74_2237	-		0.56	RNA polymerase sigma-70 family protein
NP	-		HPSD74_2238	-			hypothetical protein CDS
HPSNAG_2142	relE		NP	-			mRNA interferase RelE
HPSNAG_2143	relB		NP	-			RelB antitoxin to RelE
HPSNAG_2203	-		HPSD74_2093	-		0.63	methyltransferase type 11
HPSNAG_2233	tbp1		HPSD74_2126	tbp1		0.89	transferrin-binding protein 1
HPSNAG_2238	-		HPSD74_2132	-		0.57	hypothetical protein CDS
NP	-		HPSD74_2213	mug			G/U mismatch-specific DNA glycosylase
NP	-		HPSD74_1123	-			glycosyltransferase family 1
HPSNAG_0898	-		HPSD74_1124	-		0.49	glycosyltransferase family 25 similar to lgtB: LOS biosynthesis
HPSNAG_0899	lex1		HSPD75_1125	-		0.66	glycosyltransferase: LOS biosynthesis
HPSNAG_0900	-		NP	-			glycosyltransferase family 8: LOS biosynthesis
HPSNAG_0901	-		NP	-			glycosyltransferase family 2: LOS biosynthesis
HPSNAG_1236	lpxH		HPSD74_1228	lpxH		0.92	UDP-2,3-diacylglucosamine hydrolase: LOS biosynthesis
HPSNAG_1237	-		HPSD74_1229	-		0.83	Beta-1,3-glucosyltransferase: LOS biosynthesis
HPSNAG_1551	-	truncated	HPSD74_1728	wzzB			lipopolysaccharide chain length determinant protein
HPSNAG_2215	-		HPSD74_2105	-		0.95	N-acylneuraminate cytidylyltransferase: extracellular polysaccharide biosynthesis
HPSNAG_2216	-	truncated	HPSD74_2106	-			lipopolysaccharide biosynthesis family protein
NP	-		HPSD74_2107	-			glycosyltransferase family 52
NP	-		HPSD74_2108	-			glycosyltransferase family 25 similar to wadA: LOS biosynthesis
NP	-		HSPD74_2109	-			putative membrane protein
NP	-		HSPD74_1390	-			acyltransferase similar to O-antigen acetylase of N. meningitidis
HPSNAG_2236	htrB		HPSD74_2130	lpxL		0.91	lipid A biosynthesis lauroyl acyltransferase
